# Supplementary material for: MnTnHex-2-PyP5+, Coupled to Radiation, Suppresses Metastasis of 4T1 and MDA-MB-231 Breast Cancer via AKT/Snail/EMT Pathways
Source: Antioxidants (Basel). 2021 Nov 5;10(11):1769. doi: 10.3390/antiox10111769 (PMC8615021; doi:10.3390/antiox10111769)
Supplement: Supplementary file 1 [file antioxidants-10-01769-s001.zip]

Archive with 1 entries (1 files):
- antioxidants-1417222-supplementary.pdf
